# Supplementary material for: IVF in endometriosis: emerging evidence of exacerbation of pelvic pain and potential predictors
Source: Hum Reprod Open. 2026 Mar 27;2026(2):hoag027. doi: 10.1093/hropen/hoag027 (PMC13091650; doi:10.1093/hropen/hoag027)
Supplement: hoag027_Supplementary_Data [file hoag027_supplementary_data.zip]

Archive with 3 entries (3 files):
- Supplementary_File_S1._Questionnaire_instrument_(REDCap_export)_(1).pdf
- HROPEN-25-0319.R2 - Supplementary Tables FInal.docx
- Supplementary_Figure_S1.pdf
